# Supplementary material for: Anticipation of cyclical resource availability in the red-footed tortoise (Chelonoidis carbonaria): Implications for seed dispersal
Source: Learn Behav. 2025 Sep 26;54(1):69–76. doi: 10.3758/s13420-025-00689-w (PMC12999829; doi:10.3758/s13420-025-00689-w)
Supplement: Supplementary file 1 — Supplementary file1 (XLSX 276 KB) [file 13420_2025_689_MOESM1_ESM.xlsx]

## Sheet: activity
day	subject	minute before food delivery	bin	training/test	activity
1	1	-14	1	E	1		E= end of training days
1	1	-13	1	E	1		S= first training days
1	1	-12	1	E	1		T1= cue conflict tes
1	1	-11	1	E	1		T2= no cue test
1	1	-10	1	E	1		T3a= extinction test period 1
1	1	-9	1	E	1		T3b= extinction test period 2
1	1	-8	1	E	1
1	1	-7	1	E	1
1	1	-6	1	E	1		activity of the tortoises:
1	1	-5	1	E	1		1= active
1	1	-4	1	E	1		0= still
1	1	-3	1	E	1
1	1	-2	1	E	1
1	1	-1	1	E	1
1	1	0	1	E	1
1	2	-14	1	E	1
1	2	-13	1	E	1
1	2	-12	1	E	1
1	2	-11	1	E	1
1	2	-10	1	E	1
1	2	-9	1	E	1
1	2	-8	1	E	1
1	2	-7	1	E	1
1	2	-6	1	E	1
1	2	-5	1	E	1
1	2	-4	1	E	0
1	2	-3	1	E	0
1	2	-2	1	E	0
1	2	-1	1	E	1
1	2	0	1	E	1
1	6	-14	1	E	0
1	6	-13	1	E	1
1	6	-12	1	E	1
1	6	-11	1	E	1
1	6	-10	1	E	0
1	6	-9	1	E	0
1	6	-8	1	E	0
1	6	-7	1	E	0
1	6	-6	1	E	0
1	6	-5	1	E	0
1	6	-4	1	E	0
1	6	-3	1	E	0
1	6	-2	1	E	0
1	6	-1	1	E	1
1	6	0	1	E	1
1	7	-14	1	E	1
1	7	-13	1	E	1
1	7	-12	1	E	1
1	7	-11	1	E	1
1	7	-10	1	E	1
1	7	-9	1	E	1
1	7	-8	1	E	1
1	7	-7	1	E	1
1	7	-6	1	E	1
1	7	-5	1	E	1
1	7	-4	1	E	0
1	7	-3	1	E	1
1	7	-2	1	E	1
1	7	-1	1	E	1
1	7	0	1	E	1
1	8	-14	1	E	1
1	8	-13	1	E	1
1	8	-12	1	E	1
1	8	-11	1	E	1
1	8	-10	1	E	0
1	8	-9	1	E	0
1	8	-8	1	E	0
1	8	-7	1	E	1
1	8	-6	1	E	1
1	8	-5	1	E	1
1	8	-4	1	E	0
1	8	-3	1	E	1
1	8	-2	1	E	1
1	8	-1	1	E	1
1	8	0	1	E	1
1	9	-14	1	E	0
1	9	-13	1	E	0
1	9	-12	1	E	0
1	9	-11	1	E	0
1	9	-10	1	E	0
1	9	-9	1	E	0
1	9	-8	1	E	0
1	9	-7	1	E	0
1	9	-6	1	E	0
1	9	-5	1	E	1
1	9	-4	1	E	1
1	9	-3	1	E	0
1	9	-2	1	E	1
1	9	-1	1	E	1
1	9	0	1	E	0
1	10	-14	1	E	1
1	10	-13	1	E	1
1	10	-12	1	E	1
1	10	-11	1	E	1
1	10	-10	1	E	1
1	10	-9	1	E	1
1	10	-8	1	E	1
1	10	-7	1	E	1
1	10	-6	1	E	0
1	10	-5	1	E	0
1	10	-4	1	E	0
1	10	-3	1	E	1
1	10	-2	1	E	1
1	10	-1	1	E	0
1	10	0	1	E	0
1	19	-14	1	E	1
1	19	-13	1	E	1
1	19	-12	1	E	1
1	19	-11	1	E	1
1	19	-10	1	E	1
1	19	-9	1	E	1
1	19	-8	1	E	1
1	19	-7	1	E	1
1	19	-6	1	E	1
1	19	-5	1	E	0
1	19	-4	1	E	1
1	19	-3	1	E	1
1	19	-2	1	E	1
1	19	-1	1	E	1
1	19	0	1	E	1
1	2	-29	2	E	1
1	2	-28	2	E	1
1	2	-27	2	E	0
1	2	-26	2	E	1
1	2	-25	2	E	1
1	2	-24	2	E	1
1	2	-23	2	E	1
1	2	-22	2	E	1
1	2	-21	2	E	1
1	2	-20	2	E	1
1	2	-19	2	E	1
1	2	-18	2	E	1
1	2	-17	2	E	1
1	2	-16	2	E	1
1	2	-15	2	E	1
1	6	-29	2	E	0
1	6	-28	2	E	0
1	6	-27	2	E	0
1	6	-26	2	E	0
1	6	-25	2	E	0
1	6	-24	2	E	0
1	6	-23	2	E	0
1	6	-22	2	E	0
1	6	-21	2	E	0
1	6	-20	2	E	0
1	6	-19	2	E	0
1	6	-18	2	E	0
1	6	-17	2	E	0
1	6	-16	2	E	0
1	6	-15	2	E	0
1	7	-29	2	E	1
1	7	-28	2	E	1
1	7	-27	2	E	0
1	7	-26	2	E	1
1	7	-25	2	E	1
1	7	-24	2	E	0
1	7	-23	2	E	0
1	7	-22	2	E	0
1	7	-21	2	E	0
1	7	-20	2	E	0
1	7	-19	2	E	0
1	7	-18	2	E	0
1	7	-17	2	E	0
1	7	-16	2	E	0
1	7	-15	2	E	1
1	8	-29	2	E	1
1	8	-28	2	E	1
1	8	-27	2	E	0
1	8	-26	2	E	0
1	8	-25	2	E	0
1	8	-24	2	E	0
1	8	-23	2	E	1
1	8	-22	2	E	1
1	8	-21	2	E	1
1	8	-20	2	E	1
1	8	-19	2	E	1
1	8	-18	2	E	0
1	8	-17	2	E	0
1	8	-16	2	E	1
1	8	-15	2	E	1
1	9	-29	2	E	1
1	9	-28	2	E	1
1	9	-27	2	E	1
1	9	-26	2	E	1
1	9	-25	2	E	1
1	9	-24	2	E	0
1	9	-23	2	E	0
1	9	-22	2	E	0
1	9	-21	2	E	0
1	9	-20	2	E	0
1	9	-19	2	E	1
1	9	-18	2	E	1
1	9	-17	2	E	0
1	9	-16	2	E	0
1	9	-15	2	E	0
1	10	-29	2	E	1
1	10	-28	2	E	1
1	10	-27	2	E	1
1	10	-26	2	E	1
1	10	-25	2	E	1
1	10	-24	2	E	1
1	10	-23	2	E	1
1	10	-22	2	E	1
1	10	-21	2	E	0
1	10	-20	2	E	0
1	10	-19	2	E	0
1	10	-18	2	E	1
1	10	-17	2	E	1
1	10	-16	2	E	0
1	10	-15	2	E	0
1	19	-29	2	E	1
1	19	-28	2	E	0
1	19	-27	2	E	0
1	19	-26	2	E	0
1	19	-25	2	E	0
1	19	-24	2	E	1
1	19	-23	2	E	1
1	19	-22	2	E	1
1	19	-21	2	E	1
1	19	-20	2	E	1
1	19	-19	2	E	1
1	19	-18	2	E	1
1	19	-17	2	E	1
1	19	-16	2	E	1
1	19	-15	2	E	1
1	6	-44	3	E	1
1	6	-43	3	E	1
1	6	-42	3	E	1
1	6	-41	3	E	1
1	6	-40	3	E	0
1	6	-39	3	E	0
1	6	-38	3	E	0
1	6	-37	3	E	1
1	6	-36	3	E	1
1	6	-35	3	E	1
1	6	-34	3	E	1
1	6	-33	3	E	0
1	6	-32	3	E	0
1	6	-31	3	E	0
1	6	-30	3	E	0
1	7	-44	3	E	1
1	7	-43	3	E	1
1	7	-42	3	E	1
1	7	-41	3	E	1
1	7	-40	3	E	1
1	7	-39	3	E	1
1	7	-38	3	E	1
1	7	-37	3	E	1
1	7	-36	3	E	1
1	7	-35	3	E	1
1	7	-34	3	E	1
1	7	-33	3	E	1
1	7	-32	3	E	0
1	7	-31	3	E	0
1	7	-30	3	E	0
1	8	-44	3	E	1
1	8	-43	3	E	1
1	8	-42	3	E	1
1	8	-41	3	E	0
1	8	-40	3	E	0
1	8	-39	3	E	0
1	8	-38	3	E	1
1	8	-37	3	E	1
1	8	-36	3	E	1
1	8	-35	3	E	0
1	8	-34	3	E	0
1	8	-33	3	E	1
1	8	-32	3	E	1
1	8	-31	3	E	1
1	8	-30	3	E	1
1	9	-44	3	E	1
1	9	-43	3	E	1
1	9	-42	3	E	1
1	9	-41	3	E	1
1	9	-40	3	E	1
1	9	-39	3	E	1
1	9	-38	3	E	0
1	9	-37	3	E	0
1	9	-36	3	E	0
1	9	-35	3	E	0
1	9	-34	3	E	0
1	9	-33	3	E	0
1	9	-32	3	E	1
1	9	-31	3	E	1
1	9	-30	3	E	1
1	10	-44	3	E	1
1	10	-43	3	E	1
1	10	-42	3	E	1
1	10	-41	3	E	1
1	10	-40	3	E	0
1	10	-39	3	E	0
1	10	-38	3	E	1
1	10	-37	3	E	1
1	10	-36	3	E	1
1	10	-35	3	E	1
1	10	-34	3	E	1
1	10	-33	3	E	0
1	10	-32	3	E	0
1	10	-31	3	E	0
1	10	-30	3	E	0
1	19	-44	3	E	1
1	19	-43	3	E	1
1	19	-42	3	E	1
1	19	-41	3	E	1
1	19	-40	3	E	1
1	19	-39	3	E	1
1	19	-38	3	E	1
1	19	-37	3	E	1
1	19	-36	3	E	1
1	19	-35	3	E	1
1	19	-34	3	E	1
1	19	-33	3	E	1
1	19	-32	3	E	1
1	19	-31	3	E	0
1	19	-30	3	E	0
1	6	-59	4	E	1
1	6	-58	4	E	1
1	6	-57	4	E	1
1	6	-56	4	E	1
1	6	-55	4	E	0
1	6	-54	4	E	0
1	6	-53	4	E	0
1	6	-52	4	E	0
1	6	-51	4	E	0
1	6	-50	4	E	0
1	6	-49	4	E	0
1	6	-48	4	E	0
1	6	-47	4	E	0
1	6	-46	4	E	0
1	6	-45	4	E	0
1	7	-59	4	E	0
1	7	-58	4	E	0
1	7	-57	4	E	0
1	7	-56	4	E	1
1	7	-55	4	E	1
1	7	-54	4	E	1
1	7	-53	4	E	0
1	7	-52	4	E	1
1	7	-51	4	E	1
1	7	-50	4	E	1
1	7	-49	4	E	1
1	7	-48	4	E	1
1	7	-47	4	E	1
1	7	-46	4	E	1
1	7	-45	4	E	1
1	8	-59	4	E	0
1	8	-58	4	E	0
1	8	-57	4	E	1
1	8	-56	4	E	1
1	8	-55	4	E	0
1	8	-54	4	E	0
1	8	-53	4	E	1
1	8	-52	4	E	1
1	8	-51	4	E	1
1	8	-50	4	E	0
1	8	-49	4	E	0
1	8	-48	4	E	0
1	8	-47	4	E	0
1	8	-46	4	E	0
1	8	-45	4	E	0
1	9	-59	4	E	1
1	9	-58	4	E	1
1	9	-57	4	E	1
1	9	-56	4	E	1
1	9	-55	4	E	1
1	9	-54	4	E	1
1	9	-53	4	E	1
1	9	-52	4	E	1
1	9	-51	4	E	0
1	9	-50	4	E	0
1	9	-49	4	E	0
1	9	-48	4	E	0
1	9	-47	4	E	0
1	9	-46	4	E	0
1	9	-45	4	E	0
1	10	-59	4	E	0
1	10	-58	4	E	0
1	10	-57	4	E	0
1	10	-56	4	E	0
1	10	-55	4	E	0
1	10	-54	4	E	0
1	10	-53	4	E	0
1	10	-52	4	E	0
1	10	-51	4	E	0
1	10	-50	4	E	0
1	10	-49	4	E	0
1	10	-48	4	E	1
1	10	-47	4	E	1
1	10	-46	4	E	1
1	10	-45	4	E	0
1	19	-59	4	E	1
1	19	-58	4	E	1
1	19	-57	4	E	1
1	19	-56	4	E	1
1	19	-55	4	E	1
1	19	-54	4	E	1
1	19	-53	4	E	1
1	19	-52	4	E	1
1	19	-51	4	E	1
1	19	-50	4	E	0
1	19	-49	4	E	0
1	19	-48	4	E	1
1	19	-47	4	E	1
1	19	-46	4	E	1
1	19	-45	4	E	1
1	6	-74	5	E	0
1	6	-73	5	E	0
1	6	-72	5	E	0
1	6	-71	5	E	0
1	6	-70	5	E	0
1	6	-69	5	E	0
1	6	-68	5	E	0
1	6	-67	5	E	0
1	6	-66	5	E	1
1	6	-65	5	E	1
1	6	-64	5	E	0
1	6	-63	5	E	0
1	6	-62	5	E	0
1	6	-61	5	E	0
1	6	-60	5	E	0
1	7	-74	5	E	1
1	7	-73	5	E	1
1	7	-72	5	E	1
1	7	-71	5	E	1
1	7	-70	5	E	1
1	7	-69	5	E	1
1	7	-68	5	E	1
1	7	-67	5	E	1
1	7	-66	5	E	0
1	7	-65	5	E	0
1	7	-64	5	E	0
1	7	-63	5	E	0
1	7	-62	5	E	0
1	7	-61	5	E	1
1	7	-60	5	E	1
1	8	-74	5	E	0
1	8	-73	5	E	0
1	8	-72	5	E	0
1	8	-71	5	E	0
1	8	-70	5	E	1
1	8	-69	5	E	1
1	8	-68	5	E	1
1	8	-67	5	E	1
1	8	-66	5	E	1
1	8	-65	5	E	1
1	8	-64	5	E	0
1	8	-63	5	E	0
1	8	-62	5	E	0
1	8	-61	5	E	0
1	8	-60	5	E	0
1	9	-74	5	E	0
1	9	-73	5	E	0
1	9	-72	5	E	0
1	9	-71	5	E	0
1	9	-70	5	E	0
1	9	-69	5	E	0
1	9	-68	5	E	0
1	9	-67	5	E	0
1	9	-66	5	E	0
1	9	-65	5	E	0
1	9	-64	5	E	0
1	9	-63	5	E	0
1	9	-62	5	E	0
1	9	-61	5	E	0
1	9	-60	5	E	0
1	10	-74	5	E	0
1	10	-73	5	E	1
1	10	-72	5	E	1
1	10	-71	5	E	1
1	10	-70	5	E	1
1	10	-69	5	E	1
1	10	-68	5	E	0
1	10	-67	5	E	0
1	10	-66	5	E	0
1	10	-65	5	E	0
1	10	-64	5	E	0
1	10	-63	5	E	0
1	10	-62	5	E	0
1	10	-61	5	E	0
1	10	-60	5	E	0
1	19	-74	5	E	0
1	19	-73	5	E	0
1	19	-72	5	E	0
1	19	-71	5	E	0
1	19	-70	5	E	0
1	19	-69	5	E	0
1	19	-68	5	E	0
1	19	-67	5	E	1
1	19	-66	5	E	1
1	19	-65	5	E	1
1	19	-64	5	E	0
1	19	-63	5	E	0
1	19	-62	5	E	0
1	19	-61	5	E	0
1	19	-60	5	E	0
2	1	-14	1	E	1
2	1	-13	1	E	1
2	1	-12	1	E	1
2	1	-11	1	E	1
2	1	-10	1	E	1
2	1	-9	1	E	1
2	1	-8	1	E	1
2	1	-7	1	E	1
2	1	-6	1	E	1
2	1	-5	1	E	1
2	1	-4	1	E	1
2	1	-3	1	E	1
2	1	-2	1	E	1
2	1	-1	1	E	1
2	1	0	1	E	1
2	2	-14	1	E	1
2	2	-13	1	E	1
2	2	-12	1	E	0
2	2	-11	1	E	0
2	2	-10	1	E	1
2	2	-9	1	E	1
2	2	-8	1	E	1
2	2	-7	1	E	1
2	2	-6	1	E	1
2	2	-5	1	E	1
2	2	-4	1	E	1
2	2	-3	1	E	1
2	2	-2	1	E	1
2	2	-1	1	E	1
2	2	0	1	E	1
2	2	-29	2	E	1
2	2	-28	2	E	1
2	2	-27	2	E	1
2	2	-26	2	E	1
2	2	-25	2	E	1
2	2	-24	2	E	1
2	2	-23	2	E	1
2	2	-22	2	E	1
2	2	-21	2	E	1
2	2	-20	2	E	1
2	2	-19	2	E	1
2	2	-18	2	E	1
2	2	-17	2	E	1
2	2	-16	2	E	1
2	2	-15	2	E	1
2	6	-14	1	E	0
2	6	-13	1	E	0
2	6	-12	1	E	0
2	6	-11	1	E	1
2	6	-10	1	E	1
2	6	-9	1	E	0
2	6	-8	1	E	0
2	6	-7	1	E	0
2	6	-6	1	E	0
2	6	-5	1	E	1
2	6	-4	1	E	0
2	6	-3	1	E	1
2	6	-2	1	E	1
2	6	-1	1	E	1
2	6	0	1	E	1
2	6	-29	2	E	0
2	6	-28	2	E	0
2	6	-27	2	E	0
2	6	-26	2	E	0
2	6	-25	2	E	0
2	6	-24	2	E	0
2	6	-23	2	E	0
2	6	-22	2	E	0
2	6	-21	2	E	0
2	6	-20	2	E	0
2	6	-19	2	E	0
2	6	-18	2	E	0
2	6	-17	2	E	0
2	6	-16	2	E	0
2	6	-15	2	E	0
2	6	-44	3	E	1
2	6	-43	3	E	1
2	6	-42	3	E	1
2	6	-41	3	E	1
2	6	-40	3	E	1
2	6	-39	3	E	1
2	6	-38	3	E	1
2	6	-37	3	E	0
2	6	-36	3	E	0
2	6	-35	3	E	0
2	6	-34	3	E	0
2	6	-33	3	E	0
2	6	-32	3	E	0
2	6	-31	3	E	0
2	6	-30	3	E	0
2	6	-59	4	E	0
2	6	-58	4	E	0
2	6	-57	4	E	0
2	6	-56	4	E	0
2	6	-55	4	E	0
2	6	-54	4	E	0
2	6	-53	4	E	0
2	6	-52	4	E	0
2	6	-51	4	E	0
2	6	-50	4	E	0
2	6	-49	4	E	0
2	6	-48	4	E	0
2	6	-47	4	E	0
2	6	-46	4	E	0
2	6	-45	4	E	0
2	6	-74	5	E	0
2	6	-73	5	E	0
2	6	-72	5	E	0
2	6	-71	5	E	0
2	6	-70	5	E	0
2	6	-69	5	E	0
2	6	-68	5	E	0
2	6	-67	5	E	0
2	6	-66	5	E	0
2	6	-65	5	E	0
2	6	-64	5	E	0
2	6	-63	5	E	0
2	6	-62	5	E	0
2	6	-61	5	E	0
2	6	-60	5	E	0
2	7	-14	1	E	1
2	7	-13	1	E	1
2	7	-12	1	E	1
2	7	-11	1	E	1
2	7	-10	1	E	1
2	7	-9	1	E	1
2	7	-8	1	E	1
2	7	-7	1	E	1
2	7	-6	1	E	1
2	7	-5	1	E	1
2	7	-4	1	E	1
2	7	-3	1	E	1
2	7	-2	1	E	1
2	7	-1	1	E	1
2	7	0	1	E	1
2	7	-29	2	E	1
2	7	-28	2	E	1
2	7	-27	2	E	1
2	7	-26	2	E	1
2	7	-25	2	E	1
2	7	-24	2	E	1
2	7	-23	2	E	1
2	7	-22	2	E	1
2	7	-21	2	E	1
2	7	-20	2	E	1
2	7	-19	2	E	1
2	7	-18	2	E	0
2	7	-17	2	E	0
2	7	-16	2	E	0
2	7	-15	2	E	1
2	7	-44	3	E	1
2	7	-43	3	E	1
2	7	-42	3	E	1
2	7	-41	3	E	1
2	7	-40	3	E	1
2	7	-39	3	E	1
2	7	-38	3	E	1
2	7	-37	3	E	1
2	7	-36	3	E	1
2	7	-35	3	E	1
2	7	-34	3	E	1
2	7	-33	3	E	1
2	7	-32	3	E	1
2	7	-31	3	E	1
2	7	-30	3	E	1
2	7	-59	4	E	1
2	7	-58	4	E	1
2	7	-57	4	E	0
2	7	-56	4	E	0
2	7	-55	4	E	0
2	7	-54	4	E	1
2	7	-53	4	E	1
2	7	-52	4	E	1
2	7	-51	4	E	1
2	7	-50	4	E	1
2	7	-49	4	E	1
2	7	-48	4	E	1
2	7	-47	4	E	1
2	7	-46	4	E	1
2	7	-45	4	E	1
2	7	-74	5	E	1
2	7	-73	5	E	1
2	7	-72	5	E	1
2	7	-71	5	E	1
2	7	-70	5	E	1
2	7	-69	5	E	1
2	7	-68	5	E	1
2	7	-67	5	E	1
2	7	-66	5	E	1
2	7	-65	5	E	1
2	7	-64	5	E	1
2	7	-63	5	E	1
2	7	-62	5	E	1
2	7	-61	5	E	1
2	7	-60	5	E	1
2	8	-14	1	E	0
2	8	-13	1	E	0
2	8	-12	1	E	0
2	8	-11	1	E	0
2	8	-10	1	E	1
2	8	-9	1	E	1
2	8	-8	1	E	1
2	8	-7	1	E	0
2	8	-6	1	E	0
2	8	-5	1	E	0
2	8	-4	1	E	0
2	8	-3	1	E	0
2	8	-2	1	E	1
2	8	-1	1	E	1
2	8	0	1	E	1
2	8	-29	2	E	1
2	8	-28	2	E	1
2	8	-27	2	E	1
2	8	-26	2	E	1
2	8	-25	2	E	0
2	8	-24	2	E	1
2	8	-23	2	E	1
2	8	-22	2	E	0
2	8	-21	2	E	1
2	8	-20	2	E	1
2	8	-19	2	E	1
2	8	-18	2	E	1
2	8	-17	2	E	1
2	8	-16	2	E	0
2	8	-15	2	E	0
2	8	-44	3	E	1
2	8	-43	3	E	1
2	8	-42	3	E	1
2	8	-41	3	E	1
2	8	-40	3	E	1
2	8	-39	3	E	1
2	8	-38	3	E	1
2	8	-37	3	E	0
2	8	-36	3	E	1
2	8	-35	3	E	1
2	8	-34	3	E	0
2	8	-33	3	E	0
2	8	-32	3	E	0
2	8	-31	3	E	1
2	8	-30	3	E	1
2	8	-59	4	E	1
2	8	-58	4	E	1
2	8	-57	4	E	0
2	8	-56	4	E	0
2	8	-55	4	E	0
2	8	-54	4	E	1
2	8	-53	4	E	1
2	8	-52	4	E	0
2	8	-51	4	E	1
2	8	-50	4	E	1
2	8	-49	4	E	1
2	8	-48	4	E	1
2	8	-47	4	E	1
2	8	-46	4	E	1
2	8	-45	4	E	1
2	8	-74	5	E	1
2	8	-73	5	E	0
2	8	-72	5	E	0
2	8	-71	5	E	0
2	8	-70	5	E	0
2	8	-69	5	E	0
2	8	-68	5	E	0
2	8	-67	5	E	0
2	8	-66	5	E	0
2	8	-65	5	E	0
2	8	-64	5	E	0
2	8	-63	5	E	0
2	8	-62	5	E	0
2	8	-61	5	E	0
2	8	-60	5	E	0
2	9	-14	1	E	1
2	9	-13	1	E	1
2	9	-12	1	E	1
2	9	-11	1	E	1
2	9	-10	1	E	1
2	9	-9	1	E	0
2	9	-8	1	E	0
2	9	-7	1	E	1
2	9	-6	1	E	1
2	9	-5	1	E	0
2	9	-4	1	E	0
2	9	-3	1	E	0
2	9	-2	1	E	1
2	9	-1	1	E	1
2	9	0	1	E	1
2	9	-29	2	E	1
2	9	-28	2	E	1
2	9	-27	2	E	1
2	9	-26	2	E	1
2	9	-25	2	E	1
2	9	-24	2	E	1
2	9	-23	2	E	1
2	9	-22	2	E	0
2	9	-21	2	E	0
2	9	-20	2	E	0
2	9	-19	2	E	1
2	9	-18	2	E	1
2	9	-17	2	E	0
2	9	-16	2	E	0
2	9	-15	2	E	1
2	9	-44	3	E	1
2	9	-43	3	E	1
2	9	-42	3	E	0
2	9	-41	3	E	1
2	9	-40	3	E	0
2	9	-39	3	E	1
2	9	-38	3	E	1
2	9	-37	3	E	0
2	9	-36	3	E	1
2	9	-35	3	E	1
2	9	-34	3	E	1
2	9	-33	3	E	1
2	9	-32	3	E	0
2	9	-31	3	E	0
2	9	-30	3	E	0
2	9	-59	4	E	0
2	9	-58	4	E	0
2	9	-57	4	E	0
2	9	-56	4	E	0
2	9	-55	4	E	0
2	9	-54	4	E	0
2	9	-53	4	E	0
2	9	-52	4	E	0
2	9	-51	4	E	0
2	9	-50	4	E	0
2	9	-49	4	E	0
2	9	-48	4	E	0
2	9	-47	4	E	0
2	9	-46	4	E	1
2	9	-45	4	E	1
2	9	-74	5	E	0
2	9	-73	5	E	0
2	9	-72	5	E	0
2	9	-71	5	E	0
2	9	-70	5	E	0
2	9	-69	5	E	0
2	9	-68	5	E	0
2	9	-67	5	E	0
2	9	-66	5	E	0
2	9	-65	5	E	0
2	9	-64	5	E	0
2	9	-63	5	E	0
2	9	-62	5	E	0
2	9	-61	5	E	0
2	9	-60	5	E	0
2	10	-14	1	E	1
2	10	-13	1	E	1
2	10	-12	1	E	1
2	10	-11	1	E	1
2	10	-10	1	E	0
2	10	-9	1	E	1
2	10	-8	1	E	1
2	10	-7	1	E	1
2	10	-6	1	E	1
2	10	-5	1	E	1
2	10	-4	1	E	0
2	10	-3	1	E	0
2	10	-2	1	E	0
2	10	-1	1	E	1
2	10	0	1	E	1
2	10	-29	2	E	0
2	10	-28	2	E	1
2	10	-27	2	E	1
2	10	-26	2	E	0
2	10	-25	2	E	0
2	10	-24	2	E	0
2	10	-23	2	E	1
2	10	-22	2	E	1
2	10	-21	2	E	1
2	10	-20	2	E	1
2	10	-19	2	E	1
2	10	-18	2	E	1
2	10	-17	2	E	1
2	10	-16	2	E	1
2	10	-15	2	E	1
2	10	-44	3	E	1
2	10	-43	3	E	1
2	10	-42	3	E	1
2	10	-41	3	E	1
2	10	-40	3	E	0
2	10	-39	3	E	1
2	10	-38	3	E	1
2	10	-37	3	E	1
2	10	-36	3	E	1
2	10	-35	3	E	1
2	10	-34	3	E	1
2	10	-33	3	E	0
2	10	-32	3	E	0
2	10	-31	3	E	0
2	10	-30	3	E	0
2	10	-59	4	E	1
2	10	-58	4	E	1
2	10	-57	4	E	1
2	10	-56	4	E	1
2	10	-55	4	E	1
2	10	-54	4	E	1
2	10	-53	4	E	1
2	10	-52	4	E	1
2	10	-51	4	E	1
2	10	-50	4	E	1
2	10	-49	4	E	0
2	10	-48	4	E	0
2	10	-47	4	E	0
2	10	-46	4	E	0
2	10	-45	4	E	1
2	10	-74	5	E	0
2	10	-73	5	E	0
2	10	-72	5	E	0
2	10	-71	5	E	0
2	10	-70	5	E	0
2	10	-69	5	E	0
2	10	-68	5	E	0
2	10	-67	5	E	0
2	10	-66	5	E	0
2	10	-65	5	E	0
2	10	-64	5	E	0
2	10	-63	5	E	0
2	10	-62	5	E	0
2	10	-61	5	E	0
2	10	-60	5	E	0
2	19	-14	1	E	1
2	19	-13	1	E	1
2	19	-12	1	E	1
2	19	-11	1	E	1
2	19	-10	1	E	1
2	19	-9	1	E	1
2	19	-8	1	E	1
2	19	-7	1	E	1
2	19	-6	1	E	1
2	19	-5	1	E	1
2	19	-4	1	E	0
2	19	-3	1	E	1
2	19	-2	1	E	1
2	19	-1	1	E	1
2	19	0	1	E	1
2	19	-29	2	E	1
2	19	-28	2	E	1
2	19	-27	2	E	1
2	19	-26	2	E	1
2	19	-25	2	E	1
2	19	-24	2	E	1
2	19	-23	2	E	1
2	19	-22	2	E	1
2	19	-21	2	E	1
2	19	-20	2	E	1
2	19	-19	2	E	1
2	19	-18	2	E	1
2	19	-17	2	E	1
2	19	-16	2	E	1
2	19	-15	2	E	1
2	19	-44	3	E	1
2	19	-43	3	E	1
2	19	-42	3	E	1
2	19	-41	3	E	0
2	19	-40	3	E	1
2	19	-39	3	E	1
2	19	-38	3	E	1
2	19	-37	3	E	1
2	19	-36	3	E	1
2	19	-35	3	E	1
2	19	-34	3	E	1
2	19	-33	3	E	1
2	19	-32	3	E	1
2	19	-31	3	E	1
2	19	-30	3	E	1
2	19	-59	4	E	1
2	19	-58	4	E	1
2	19	-57	4	E	1
2	19	-56	4	E	1
2	19	-55	4	E	1
2	19	-54	4	E	1
2	19	-53	4	E	1
2	19	-52	4	E	1
2	19	-51	4	E	1
2	19	-50	4	E	0
2	19	-49	4	E	0
2	19	-48	4	E	1
2	19	-47	4	E	1
2	19	-46	4	E	1
2	19	-45	4	E	1
2	19	-74	5	E	1
2	19	-73	5	E	1
2	19	-72	5	E	1
2	19	-71	5	E	1
2	19	-70	5	E	1
2	19	-69	5	E	1
2	19	-68	5	E	1
2	19	-67	5	E	1
2	19	-66	5	E	1
2	19	-65	5	E	1
2	19	-64	5	E	1
2	19	-63	5	E	1
2	19	-62	5	E	1
2	19	-61	5	E	0
2	19	-60	5	E	0
3	1	-14	1	E	1
3	1	-13	1	E	0
3	1	-12	1	E	1
3	1	-11	1	E	1
3	1	-10	1	E	1
3	1	-9	1	E	1
3	1	-8	1	E	1
3	1	-7	1	E	1
3	1	-6	1	E	1
3	1	-5	1	E	1
3	1	-4	1	E	1
3	1	-3	1	E	1
3	1	-2	1	E	0
3	1	-1	1	E	0
3	1	0	1	E	0
3	2	-14	1	E	1
3	2	-13	1	E	1
3	2	-12	1	E	1
3	2	-11	1	E	1
3	2	-10	1	E	0
3	2	-9	1	E	1
3	2	-8	1	E	1
3	2	-7	1	E	1
3	2	-6	1	E	1
3	2	-5	1	E	1
3	2	-4	1	E	1
3	2	-3	1	E	0
3	2	-2	1	E	0
3	2	-1	1	E	1
3	2	0	1	E	1
3	2	-29	2	E	1
3	2	-28	2	E	1
3	2	-27	2	E	1
3	2	-26	2	E	1
3	2	-25	2	E	1
3	2	-24	2	E	1
3	2	-23	2	E	1
3	2	-22	2	E	1
3	2	-21	2	E	0
3	2	-20	2	E	1
3	2	-19	2	E	1
3	2	-18	2	E	1
3	2	-17	2	E	1
3	2	-16	2	E	1
3	2	-15	2	E	1
3	6	-74	5	E	0
3	6	-73	5	E	0
3	6	-72	5	E	0
3	6	-71	5	E	0
3	6	-70	5	E	0
3	6	-69	5	E	1
3	6	-68	5	E	1
3	6	-67	5	E	1
3	6	-66	5	E	1
3	6	-65	5	E	1
3	6	-64	5	E	1
3	6	-63	5	E	1
3	6	-62	5	E	1
3	6	-61	5	E	0
3	6	-60	5	E	0
3	6	-59	4	E	0
3	6	-58	4	E	0
3	6	-57	4	E	0
3	6	-56	4	E	0
3	6	-55	4	E	0
3	6	-54	4	E	0
3	6	-53	4	E	0
3	6	-52	4	E	0
3	6	-51	4	E	0
3	6	-50	4	E	0
3	6	-49	4	E	0
3	6	-48	4	E	0
3	6	-47	4	E	0
3	6	-46	4	E	0
3	6	-45	4	E	0
3	6	-44	3	E	0
3	6	-43	3	E	0
3	6	-42	3	E	0
3	6	-41	3	E	0
3	6	-40	3	E	0
3	6	-39	3	E	1
3	6	-38	3	E	1
3	6	-37	3	E	1
3	6	-36	3	E	1
3	6	-35	3	E	1
3	6	-34	3	E	1
3	6	-33	3	E	1
3	6	-32	3	E	1
3	6	-31	3	E	1
3	6	-30	3	E	1
3	6	-29	2	E	1
3	6	-28	2	E	1
3	6	-27	2	E	1
3	6	-26	2	E	0
3	6	-25	2	E	1
3	6	-24	2	E	1
3	6	-23	2	E	1
3	6	-22	2	E	0
3	6	-21	2	E	0
3	6	-20	2	E	0
3	6	-19	2	E	0
3	6	-18	2	E	0
3	6	-17	2	E	0
3	6	-16	2	E	0
3	6	-15	1	E	0
3	6	-14	1	E	0
3	6	-13	1	E	0
3	6	-12	1	E	0
3	6	-11	1	E	0
3	6	-10	1	E	0
3	6	-9	1	E	0
3	6	-8	1	E	0
3	6	-7	1	E	0
3	6	-6	1	E	0
3	6	-5	1	E	0
3	6	-4	1	E	0
3	6	-3	1	E	0
3	6	-2	1	E	1
3	6	-1	1	E	1
3	6	0	1	E	1
3	7	-74	5	E	1
3	7	-73	5	E	1
3	7	-72	5	E	1
3	7	-71	5	E	1
3	7	-70	5	E	1
3	7	-69	5	E	1
3	7	-68	5	E	1
3	7	-67	5	E	1
3	7	-66	5	E	0
3	7	-65	5	E	0
3	7	-64	5	E	1
3	7	-63	5	E	1
3	7	-62	5	E	0
3	7	-61	5	E	0
3	7	-60	5	E	0
3	7	-59	4	E	0
3	7	-58	4	E	0
3	7	-57	4	E	0
3	7	-56	4	E	1
3	7	-55	4	E	1
3	7	-54	4	E	1
3	7	-53	4	E	0
3	7	-52	4	E	0
3	7	-51	4	E	1
3	7	-50	4	E	1
3	7	-49	4	E	1
3	7	-48	4	E	0
3	7	-47	4	E	0
3	7	-46	4	E	1
3	7	-45	4	E	1
3	7	-44	3	E	1
3	7	-43	3	E	1
3	7	-42	3	E	1
3	7	-41	3	E	1
3	7	-40	3	E	0
3	7	-39	3	E	0
3	7	-38	3	E	1
3	7	-37	3	E	1
3	7	-36	3	E	1
3	7	-35	3	E	0
3	7	-34	3	E	1
3	7	-33	3	E	1
3	7	-32	3	E	1
3	7	-31	3	E	1
3	7	-30	3	E	1
3	7	-29	2	E	1
3	7	-28	2	E	1
3	7	-27	2	E	1
3	7	-26	2	E	1
3	7	-25	2	E	1
3	7	-24	2	E	1
3	7	-23	2	E	1
3	7	-22	2	E	0
3	7	-21	2	E	1
3	7	-20	2	E	1
3	7	-19	2	E	1
3	7	-18	2	E	1
3	7	-17	2	E	0
3	7	-16	2	E	0
3	7	-15	1	E	0
3	7	-14	1	E	1
3	7	-13	1	E	1
3	7	-12	1	E	1
3	7	-11	1	E	1
3	7	-10	1	E	1
3	7	-9	1	E	1
3	7	-8	1	E	1
3	7	-7	1	E	0
3	7	-6	1	E	0
3	7	-5	1	E	0
3	7	-4	1	E	0
3	7	-3	1	E	1
3	7	-2	1	E	1
3	7	-1	1	E	1
3	7	0	1	E	1
3	8	-74	5	E	0
3	8	-73	5	E	0
3	8	-72	5	E	1
3	8	-71	5	E	1
3	8	-70	5	E	0
3	8	-69	5	E	0
3	8	-68	5	E	0
3	8	-67	5	E	1
3	8	-66	5	E	1
3	8	-65	5	E	1
3	8	-64	5	E	1
3	8	-63	5	E	1
3	8	-62	5	E	0
3	8	-61	5	E	1
3	8	-60	5	E	1
3	8	-59	4	E	1
3	8	-58	4	E	1
3	8	-57	4	E	1
3	8	-56	4	E	1
3	8	-55	4	E	1
3	8	-54	4	E	1
3	8	-53	4	E	1
3	8	-52	4	E	1
3	8	-51	4	E	1
3	8	-50	4	E	0
3	8	-49	4	E	0
3	8	-48	4	E	1
3	8	-47	4	E	1
3	8	-46	4	E	1
3	8	-45	4	E	0
3	8	-44	3	E	0
3	8	-43	3	E	0
3	8	-42	3	E	0
3	8	-41	3	E	0
3	8	-40	3	E	0
3	8	-39	3	E	0
3	8	-38	3	E	0
3	8	-37	3	E	0
3	8	-36	3	E	0
3	8	-35	3	E	0
3	8	-34	3	E	0
3	8	-33	3	E	0
3	8	-32	3	E	0
3	8	-31	3	E	0
3	8	-30	3	E	1
3	8	-29	2	E	1
3	8	-28	2	E	1
3	8	-27	2	E	1
3	8	-26	2	E	1
3	8	-25	2	E	1
3	8	-24	2	E	0
3	8	-23	2	E	0
3	8	-22	2	E	0
3	8	-21	2	E	0
3	8	-20	2	E	0
3	8	-19	2	E	0
3	8	-18	2	E	0
3	8	-17	2	E	0
3	8	-16	2	E	0
3	8	-15	1	E	0
3	8	-14	1	E	0
3	8	-13	1	E	0
3	8	-12	1	E	1
3	8	-11	1	E	1
3	8	-10	1	E	1
3	8	-9	1	E	0
3	8	-8	1	E	0
3	8	-7	1	E	1
3	8	-6	1	E	1
3	8	-5	1	E	1
3	8	-4	1	E	1
3	8	-3	1	E	1
3	8	-2	1	E	1
3	8	-1	1	E	0
3	8	0	1	E	1
3	9	-74	5	E	0
3	9	-73	5	E	0
3	9	-72	5	E	0
3	9	-71	5	E	0
3	9	-70	5	E	0
3	9	-69	5	E	0
3	9	-68	5	E	0
3	9	-67	5	E	0
3	9	-66	5	E	0
3	9	-65	5	E	0
3	9	-64	5	E	0
3	9	-63	5	E	0
3	9	-62	5	E	0
3	9	-61	5	E	0
3	9	-60	5	E	0
3	9	-59	4	E	0
3	9	-58	4	E	0
3	9	-57	4	E	0
3	9	-56	4	E	1
3	9	-55	4	E	1
3	9	-54	4	E	1
3	9	-53	4	E	0
3	9	-52	4	E	0
3	9	-51	4	E	0
3	9	-50	4	E	0
3	9	-49	4	E	0
3	9	-48	4	E	0
3	9	-47	4	E	0
3	9	-46	4	E	0
3	9	-45	4	E	0
3	9	-44	3	E	0
3	9	-43	3	E	0
3	9	-42	3	E	0
3	9	-41	3	E	0
3	9	-40	3	E	1
3	9	-39	3	E	1
3	9	-38	3	E	1
3	9	-37	3	E	1
3	9	-36	3	E	1
3	9	-35	3	E	1
3	9	-34	3	E	0
3	9	-33	3	E	0
3	9	-32	3	E	1
3	9	-31	3	E	1
3	9	-30	3	E	1
3	9	-29	2	E	1
3	9	-28	2	E	1
3	9	-27	2	E	1
3	9	-26	2	E	0
3	9	-25	2	E	0
3	9	-24	2	E	0
3	9	-23	2	E	0
3	9	-22	2	E	0
3	9	-21	2	E	0
3	9	-20	2	E	0
3	9	-19	2	E	0
3	9	-18	2	E	0
3	9	-17	2	E	1
3	9	-16	2	E	1
3	9	-15	1	E	1
3	9	-14	1	E	1
3	9	-13	1	E	1
3	9	-12	1	E	0
3	9	-11	1	E	0
3	9	-10	1	E	0
3	9	-9	1	E	0
3	9	-8	1	E	0
3	9	-7	1	E	0
3	9	-6	1	E	0
3	9	-5	1	E	1
3	9	-4	1	E	1
3	9	-3	1	E	1
3	9	-2	1	E	0
3	9	-1	1	E	1
3	9	0	1	E	1
3	10	-74	5	E	0
3	10	-73	5	E	0
3	10	-72	5	E	0
3	10	-71	5	E	0
3	10	-70	5	E	0
3	10	-69	5	E	0
3	10	-68	5	E	0
3	10	-67	5	E	0
3	10	-66	5	E	0
3	10	-65	5	E	0
3	10	-64	5	E	0
3	10	-63	5	E	0
3	10	-62	5	E	0
3	10	-61	5	E	0
3	10	-60	5	E	0
3	10	-59	4	E	0
3	10	-58	4	E	0
3	10	-57	4	E	0
3	10	-56	4	E	0
3	10	-55	4	E	0
3	10	-54	4	E	0
3	10	-53	4	E	0
3	10	-52	4	E	0
3	10	-51	4	E	0
3	10	-50	4	E	0
3	10	-49	4	E	0
3	10	-48	4	E	0
3	10	-47	4	E	0
3	10	-46	4	E	0
3	10	-45	4	E	0
3	10	-44	3	E	0
3	10	-43	3	E	0
3	10	-42	3	E	1
3	10	-41	3	E	1
3	10	-40	3	E	1
3	10	-39	3	E	1
3	10	-38	3	E	1
3	10	-37	3	E	1
3	10	-36	3	E	0
3	10	-35	3	E	0
3	10	-34	3	E	0
3	10	-33	3	E	0
3	10	-32	3	E	0
3	10	-31	3	E	0
3	10	-30	3	E	0
3	10	-29	2	E	1
3	10	-28	2	E	1
3	10	-27	2	E	1
3	10	-26	2	E	1
3	10	-25	2	E	0
3	10	-24	2	E	0
3	10	-23	2	E	0
3	10	-22	2	E	0
3	10	-21	2	E	1
3	10	-20	2	E	1
3	10	-19	2	E	0
3	10	-18	2	E	0
3	10	-17	2	E	0
3	10	-16	2	E	0
3	10	-15	1	E	1
3	10	-14	1	E	1
3	10	-13	1	E	1
3	10	-12	1	E	1
3	10	-11	1	E	0
3	10	-10	1	E	0
3	10	-9	1	E	0
3	10	-8	1	E	0
3	10	-7	1	E	1
3	10	-6	1	E	1
3	10	-5	1	E	1
3	10	-4	1	E	1
3	10	-3	1	E	0
3	10	-2	1	E	0
3	10	-1	1	E	1
3	10	0	1	E	1
3	19	-74	5	E	0
3	19	-73	5	E	0
3	19	-72	5	E	0
3	19	-71	5	E	0
3	19	-70	5	E	0
3	19	-69	5	E	0
3	19	-68	5	E	0
3	19	-67	5	E	0
3	19	-66	5	E	0
3	19	-65	5	E	0
3	19	-64	5	E	0
3	19	-63	5	E	0
3	19	-62	5	E	0
3	19	-61	5	E	0
3	19	-60	5	E	0
3	19	-59	4	E	1
3	19	-58	4	E	1
3	19	-57	4	E	1
3	19	-56	4	E	1
3	19	-55	4	E	1
3	19	-54	4	E	1
3	19	-53	4	E	1
3	19	-52	4	E	1
3	19	-51	4	E	1
3	19	-50	4	E	1
3	19	-49	4	E	1
3	19	-48	4	E	1
3	19	-47	4	E	1
3	19	-46	4	E	1
3	19	-45	4	E	1
3	19	-44	3	E	1
3	19	-43	3	E	1
3	19	-42	3	E	1
3	19	-41	3	E	1
3	19	-40	3	E	1
3	19	-39	3	E	1
3	19	-38	3	E	1
3	19	-37	3	E	1
3	19	-36	3	E	1
3	19	-35	3	E	1
3	19	-34	3	E	1
3	19	-33	3	E	1
3	19	-32	3	E	1
3	19	-31	3	E	1
3	19	-30	3	E	1
3	19	-29	2	E	1
3	19	-28	2	E	1
3	19	-27	2	E	1
3	19	-26	2	E	1
3	19	-25	2	E	1
3	19	-24	2	E	1
3	19	-23	2	E	1
3	19	-22	2	E	1
3	19	-21	2	E	1
3	19	-20	2	E	1
3	19	-19	2	E	1
3	19	-18	2	E	1
3	19	-17	2	E	1
3	19	-16	2	E	1
3	19	-15	1	E	1
3	19	-14	1	E	1
3	19	-13	1	E	0
3	19	-12	1	E	0
3	19	-11	1	E	0
3	19	-10	1	E	1
3	19	-9	1	E	1
3	19	-8	1	E	1
3	19	-7	1	E	1
3	19	-6	1	E	1
3	19	-5	1	E	1
3	19	-4	1	E	1
3	19	-3	1	E	1
3	19	-2	1	E	1
3	19	-1	1	E	1
3	19	0	1	E	1
4	1	-14	1	S	0
4	1	-13	1	S	0
4	1	-12	1	S	1
4	1	-11	1	S	1
4	1	-10	1	S	0
4	1	-9	1	S	0
4	1	-8	1	S	1
4	1	-7	1	S	1
4	1	-6	1	S	1
4	1	-5	1	S	0
4	1	-4	1	S	0
4	1	-3	1	S	0
4	1	-2	1	S	0
4	1	-1	1	S	0
4	1	0	1	S	1
4	2	-14	2	S	1
4	2	-13	2	S	0
4	2	-12	2	S	0
4	2	-11	2	S	1
4	2	-10	2	S	0
4	2	-9	2	S	0
4	2	-8	2	S	0
4	2	-7	2	S	1
4	2	-6	2	S	1
4	2	-5	2	S	1
4	2	-4	2	S	1
4	2	-3	2	S	1
4	2	-2	2	S	1
4	2	-1	2	S	1
4	2	0	2	S	1
4	2	-29	1	S	1
4	2	-28	1	S	1
4	2	-27	1	S	1
4	2	-26	1	S	1
4	2	-25	1	S	0
4	2	-24	1	S	0
4	2	-23	1	S	0
4	2	-22	1	S	1
4	2	-21	1	S	1
4	2	-20	1	S	1
4	2	-19	1	S	0
4	2	-18	1	S	0
4	2	-17	1	S	0
4	2	-16	1	S	1
4	2	-15	1	S	1
4	6	-74	5	S	1
4	6	-73	5	S	1
4	6	-72	5	S	0
4	6	-71	5	S	0
4	6	-70	5	S	0
4	6	-69	5	S	1
4	6	-68	5	S	1
4	6	-67	5	S	1
4	6	-66	5	S	0
4	6	-65	5	S	0
4	6	-64	5	S	0
4	6	-63	5	S	0
4	6	-62	5	S	0
4	6	-61	5	S	0
4	6	-60	5	S	0
4	6	-59	4	S	0
4	6	-58	4	S	0
4	6	-57	4	S	0
4	6	-56	4	S	0
4	6	-55	4	S	0
4	6	-54	4	S	0
4	6	-53	4	S	0
4	6	-52	4	S	1
4	6	-51	4	S	1
4	6	-50	4	S	0
4	6	-49	4	S	0
4	6	-48	4	S	0
4	6	-47	4	S	0
4	6	-46	4	S	0
4	6	-45	4	S	0
4	6	-44	3	S	1
4	6	-43	3	S	1
4	6	-42	3	S	1
4	6	-41	3	S	1
4	6	-40	3	S	0
4	6	-39	3	S	0
4	6	-38	3	S	0
4	6	-37	3	S	0
4	6	-36	3	S	0
4	6	-35	3	S	0
4	6	-34	3	S	0
4	6	-33	3	S	0
4	6	-32	3	S	0
4	6	-31	3	S	0
4	6	-30	3	S	0
4	6	-29	2	S	0
4	6	-28	2	S	0
4	6	-27	2	S	0
4	6	-26	2	S	0
4	6	-25	2	S	0
4	6	-24	2	S	0
4	6	-23	2	S	0
4	6	-22	2	S	0
4	6	-21	2	S	0
4	6	-20	2	S	0
4	6	-19	2	S	0
4	6	-18	2	S	0
4	6	-17	2	S	0
4	6	-16	2	S	0
4	6	-15	1	S	0
4	6	-14	1	S	0
4	6	-13	1	S	0
4	6	-12	1	S	0
4	6	-11	1	S	0
4	6	-10	1	S	0
4	6	-9	1	S	0
4	6	-8	1	S	0
4	6	-7	1	S	0
4	6	-6	1	S	0
4	6	-5	1	S	0
4	6	-4	1	S	0
4	6	-3	1	S	0
4	6	-2	1	S	0
4	6	-1	1	S	0
4	6	0	1	S	0
4	7	-74	5	S	1
4	7	-73	5	S	1
4	7	-72	5	S	1
4	7	-71	5	S	0
4	7	-70	5	S	0
4	7	-69	5	S	1
4	7	-68	5	S	1
4	7	-67	5	S	1
4	7	-66	5	S	1
4	7	-65	5	S	1
4	7	-64	5	S	1
4	7	-63	5	S	1
4	7	-62	5	S	1
4	7	-61	5	S	1
4	7	-60	5	S	0
4	7	-59	4	S	0
4	7	-58	4	S	1
4	7	-57	4	S	1
4	7	-56	4	S	1
4	7	-55	4	S	1
4	7	-54	4	S	1
4	7	-53	4	S	1
4	7	-52	4	S	1
4	7	-51	4	S	1
4	7	-50	4	S	1
4	7	-49	4	S	1
4	7	-48	4	S	1
4	7	-47	4	S	1
4	7	-46	4	S	0
4	7	-45	4	S	0
4	7	-44	3	S	0
4	7	-43	3	S	0
4	7	-42	3	S	0
4	7	-41	3	S	0
4	7	-40	3	S	0
4	7	-39	3	S	0
4	7	-38	3	S	0
4	7	-37	3	S	0
4	7	-36	3	S	0
4	7	-35	3	S	0
4	7	-34	3	S	0
4	7	-33	3	S	0
4	7	-32	3	S	0
4	7	-31	3	S	0
4	7	-30	3	S	0
4	7	-29	2	S	0
4	7	-28	2	S	0
4	7	-27	2	S	0
4	7	-26	2	S	0
4	7	-25	2	S	0
4	7	-24	2	S	0
4	7	-23	2	S	0
4	7	-22	2	S	0
4	7	-21	2	S	0
4	7	-20	2	S	0
4	7	-19	2	S	0
4	7	-18	2	S	0
4	7	-17	2	S	0
4	7	-16	2	S	0
4	7	-15	1	S	0
4	7	-14	1	S	0
4	7	-13	1	S	0
4	7	-12	1	S	0
4	7	-11	1	S	0
4	7	-10	1	S	0
4	7	-9	1	S	0
4	7	-8	1	S	0
4	7	-7	1	S	0
4	7	-6	1	S	0
4	7	-5	1	S	0
4	7	-4	1	S	0
4	7	-3	1	S	0
4	7	-2	1	S	0
4	7	-1	1	S	0
4	7	0	1	S	1
4	8	-74	5	S	1
4	8	-73	5	S	1
4	8	-72	5	S	1
4	8	-71	5	S	0
4	8	-70	5	S	1
4	8	-69	5	S	1
4	8	-68	5	S	1
4	8	-67	5	S	1
4	8	-66	5	S	1
4	8	-65	5	S	1
4	8	-64	5	S	1
4	8	-63	5	S	1
4	8	-62	5	S	1
4	8	-61	5	S	0
4	8	-60	5	S	0
4	8	-59	4	S	1
4	8	-58	4	S	1
4	8	-57	4	S	1
4	8	-56	4	S	1
4	8	-55	4	S	1
4	8	-54	4	S	0
4	8	-53	4	S	0
4	8	-52	4	S	0
4	8	-51	4	S	1
4	8	-50	4	S	1
4	8	-49	4	S	1
4	8	-48	4	S	1
4	8	-47	4	S	1
4	8	-46	4	S	1
4	8	-45	4	S	1
4	8	-44	3	S	1
4	8	-43	3	S	1
4	8	-42	3	S	0
4	8	-41	3	S	1
4	8	-40	3	S	1
4	8	-39	3	S	1
4	8	-38	3	S	0
4	8	-37	3	S	0
4	8	-36	3	S	0
4	8	-35	3	S	1
4	8	-34	3	S	1
4	8	-33	3	S	1
4	8	-32	3	S	1
4	8	-31	3	S	1
4	8	-30	3	S	1
4	8	-29	2	S	1
4	8	-28	2	S	1
4	8	-27	2	S	0
4	8	-26	2	S	1
4	8	-25	2	S	1
4	8	-24	2	S	0
4	8	-23	2	S	1
4	8	-22	2	S	0
4	8	-21	2	S	1
4	8	-20	2	S	1
4	8	-19	2	S	1
4	8	-18	2	S	0
4	8	-17	2	S	0
4	8	-16	2	S	1
4	8	-15	1	S	1
4	8	-14	1	S	1
4	8	-13	1	S	1
4	8	-12	1	S	1
4	8	-11	1	S	1
4	8	-10	1	S	1
4	8	-9	1	S	1
4	8	-8	1	S	1
4	8	-7	1	S	1
4	8	-6	1	S	1
4	8	-5	1	S	0
4	8	-4	1	S	0
4	8	-3	1	S	0
4	8	-2	1	S	1
4	8	-1	1	S	1
4	8	0	1	S	1
4	9	-74	5	S	1
4	9	-73	5	S	1
4	9	-72	5	S	1
4	9	-71	5	S	1
4	9	-70	5	S	1
4	9	-69	5	S	0
4	9	-68	5	S	1
4	9	-67	5	S	1
4	9	-66	5	S	0
4	9	-65	5	S	0
4	9	-64	5	S	0
4	9	-63	5	S	0
4	9	-62	5	S	0
4	9	-61	5	S	0
4	9	-60	5	S	0
4	9	-59	4	S	0
4	9	-58	4	S	0
4	9	-57	4	S	0
4	9	-56	4	S	0
4	9	-55	4	S	0
4	9	-54	4	S	0
4	9	-53	4	S	0
4	9	-52	4	S	0
4	9	-51	4	S	0
4	9	-50	4	S	0
4	9	-49	4	S	0
4	9	-48	4	S	0
4	9	-47	4	S	0
4	9	-46	4	S	0
4	9	-45	4	S	0
4	9	-44	3	S	0
4	9	-43	3	S	0
4	9	-42	3	S	0
4	9	-41	3	S	0
4	9	-40	3	S	0
4	9	-39	3	S	0
4	9	-38	3	S	0
4	9	-37	3	S	0
4	9	-36	3	S	0
4	9	-35	3	S	0
4	9	-34	3	S	0
4	9	-33	3	S	0
4	9	-32	3	S	0
4	9	-31	3	S	0
4	9	-30	3	S	0
4	9	-29	2	S	1
4	9	-28	2	S	1
4	9	-27	2	S	1
4	9	-26	2	S	1
4	9	-25	2	S	0
4	9	-24	2	S	0
4	9	-23	2	S	0
4	9	-22	2	S	1
4	9	-21	2	S	1
4	9	-20	2	S	1
4	9	-19	2	S	1
4	9	-18	2	S	1
4	9	-17	2	S	0
4	9	-16	2	S	0
4	9	-15	1	S	0
4	9	-14	1	S	0
4	9	-13	1	S	0
4	9	-12	1	S	0
4	9	-11	1	S	0
4	9	-10	1	S	0
4	9	-9	1	S	0
4	9	-8	1	S	0
4	9	-7	1	S	0
4	9	-6	1	S	0
4	9	-5	1	S	0
4	9	-4	1	S	0
4	9	-3	1	S	0
4	9	-2	1	S	0
4	9	-1	1	S	0
4	9	0	1	S	0
4	10	-74	5	S	0
4	10	-73	5	S	0
4	10	-72	5	S	0
4	10	-71	5	S	0
4	10	-70	5	S	0
4	10	-69	5	S	0
4	10	-68	5	S	0
4	10	-67	5	S	0
4	10	-66	5	S	0
4	10	-65	5	S	0
4	10	-64	5	S	0
4	10	-63	5	S	0
4	10	-62	5	S	1
4	10	-61	5	S	1
4	10	-60	5	S	1
4	10	-59	4	S	0
4	10	-58	4	S	1
4	10	-57	4	S	1
4	10	-56	4	S	1
4	10	-55	4	S	1
4	10	-54	4	S	1
4	10	-53	4	S	1
4	10	-52	4	S	1
4	10	-51	4	S	1
4	10	-50	4	S	0
4	10	-49	4	S	0
4	10	-48	4	S	0
4	10	-47	4	S	0
4	10	-46	4	S	0
4	10	-45	4	S	0
4	10	-44	3	S	0
4	10	-43	3	S	1
4	10	-42	3	S	1
4	10	-41	3	S	1
4	10	-40	3	S	1
4	10	-39	3	S	0
4	10	-38	3	S	0
4	10	-37	3	S	0
4	10	-36	3	S	0
4	10	-35	3	S	1
4	10	-34	3	S	1
4	10	-33	3	S	1
4	10	-32	3	S	1
4	10	-31	3	S	1
4	10	-30	3	S	0
4	10	-29	2	S	0
4	10	-28	2	S	0
4	10	-27	2	S	0
4	10	-26	2	S	0
4	10	-25	2	S	0
4	10	-24	2	S	0
4	10	-23	2	S	0
4	10	-22	2	S	0
4	10	-21	2	S	0
4	10	-20	2	S	0
4	10	-19	2	S	0
4	10	-18	2	S	0
4	10	-17	2	S	0
4	10	-16	2	S	0
4	10	-15	1	S	0
4	10	-14	1	S	0
4	10	-13	1	S	0
4	10	-12	1	S	0
4	10	-11	1	S	0
4	10	-10	1	S	0
4	10	-9	1	S	0
4	10	-8	1	S	0
4	10	-7	1	S	0
4	10	-6	1	S	0
4	10	-5	1	S	0
4	10	-4	1	S	0
4	10	-3	1	S	0
4	10	-2	1	S	0
4	10	-1	1	S	0
4	10	0	1	S	0
4	19	-74	5	S	0
4	19	-73	5	S	0
4	19	-72	5	S	0
4	19	-71	5	S	0
4	19	-70	5	S	0
4	19	-69	5	S	0
4	19	-68	5	S	0
4	19	-67	5	S	0
4	19	-66	5	S	0
4	19	-65	5	S	0
4	19	-64	5	S	0
4	19	-63	5	S	0
4	19	-62	5	S	0
4	19	-61	5	S	1
4	19	-60	5	S	1
4	19	-59	4	S	1
4	19	-58	4	S	1
4	19	-57	4	S	0
4	19	-56	4	S	0
4	19	-55	4	S	0
4	19	-54	4	S	0
4	19	-53	4	S	0
4	19	-52	4	S	1
4	19	-51	4	S	1
4	19	-50	4	S	1
4	19	-49	4	S	1
4	19	-48	4	S	0
4	19	-47	4	S	0
4	19	-46	4	S	0
4	19	-45	4	S	0
4	19	-44	3	S	0
4	19	-43	3	S	0
4	19	-42	3	S	0
4	19	-41	3	S	0
4	19	-40	3	S	0
4	19	-39	3	S	0
4	19	-38	3	S	0
4	19	-37	3	S	0
4	19	-36	3	S	0
4	19	-35	3	S	1
4	19	-34	3	S	1
4	19	-33	3	S	1
4	19	-32	3	S	0
4	19	-31	3	S	0
4	19	-30	3	S	1
4	19	-29	2	S	1
4	19	-28	2	S	0
4	19	-27	2	S	1
4	19	-26	2	S	1
4	19	-25	2	S	1
4	19	-24	2	S	1
4	19	-23	2	S	1
4	19	-22	2	S	1
4	19	-21	2	S	1
4	19	-20	2	S	1
4	19	-19	2	S	1
4	19	-18	2	S	1
4	19	-17	2	S	1
4	19	-16	2	S	1
4	19	-15	1	S	1
4	19	-14	1	S	1
4	19	-13	1	S	1
4	19	-12	1	S	1
4	19	-11	1	S	1
4	19	-10	1	S	1
4	19	-9	1	S	1
4	19	-8	1	S	1
4	19	-7	1	S	1
4	19	-6	1	S	1
4	19	-5	1	S	0
4	19	-4	1	S	0
4	19	-3	1	S	1
4	19	-2	1	S	1
4	19	-1	1	S	1
4	19	0	1	S	1
5	1	-14	1	S	0
5	1	-13	1	S	0
5	1	-12	1	S	0
5	1	-11	1	S	0
5	1	-10	1	S	0
5	1	-9	1	S	0
5	1	-8	1	S	0
5	1	-7	1	S	0
5	1	-6	1	S	0
5	1	-5	1	S	0
5	1	-4	1	S	0
5	1	-3	1	S	0
5	1	-2	1	S	0
5	1	-1	1	S	1
5	1	0	1	S	1
5	2	-14	2	S	0
5	2	-13	2	S	0
5	2	-12	2	S	0
5	2	-11	2	S	0
[truncated: 6,911 more rows]

## Sheet: latency
day	subject	Test/Training	latency in seconds
1	1	T1	11		T1= cue conflict test
1	2	T1	10		E= end of training days
1	6	T1	2
1	7	T1	0
1	8	T1	7
1	9	T1	0
1	10	T1	56
1	19	T1	120
2	1	T1	1
2	2	T1	120
2	6	T1	120
2	7	T1	3
2	8	T1	1
2	9	T1	2
2	10	T1	34
2	19	T1	120
3	1	T1	23
3	2	T1	49
3	6	T1	120
3	7	T1	9
3	8	T1	95
3	9	T1	120
3	10	T1	43
3	19	T1	1
4	1	E	42
4	2	E	74
4	6	E	2
4	7	E	1
4	8	E	35
4	9	E	69
4	10	E	14
4	19	E	2
5	1	E	11
5	2	E	3
5	6	E	49
5	7	E	2
5	8	E	16
5	9	E	3
5	10	E	4
5	19	E	0
6	1	E	20
6	2	E	1
6	6	E	11
6	7	E	0
6	8	E	0
6	9	E	19
6	10	E	11
6	19	E	0

## Sheet: visits
day	subject	testTraining	cue Visit
1	1	T1	1		1= visit
1	2	T1	1		0= no visit
1	6	T1	1
1	7	T1	1		T1= cue conflict test
1	8	T1	1		E=end of training days
1	9	T1	1
1	10	T1	1
1	19	T1	0
2	1	T1	1
2	2	T1	0
2	6	T1	0
2	7	T1	1
2	8	T1	1
2	9	T1	1
2	10	T1	1
2	19	T1	0
3	1	T1	1
3	2	T1	1
3	6	T1	0
3	7	T1	1
3	8	T1	1
3	9	T1	0
3	10	T1	1
3	19	T1	1
4	1	E	1
4	2	E	1
4	6	E	1
4	7	E	1
4	8	E	1
4	9	E	1
4	10	E	1
4	19	E	1
5	1	E	1
5	2	E	1
5	6	E	1
5	7	E	1
5	8	E	1
5	9	E	1
5	10	E	1
5	19	E	1
6	1	E	1
6	2	E	1
6	6	E	1
6	7	E	1
6	8	E	1
6	9	E	1
6	10	E	1
6	19	E	1
